# Supplementary material for: Structural Study of Sulfur-Added Carbon Nanohorns
Source: Materials (Basel). 2022 May 10;15(10):3412. doi: 10.3390/ma15103412 (PMC9148090; doi:10.3390/ma15103412)
Supplement: Supplementary file 1 [file materials-15-03412-s001.zip]

Archive with 1 entries (1 files):
- materials-1643482-supplementary.pdf
